# Supplementary material for: Exposure to Insecticides Modifies Gene Expression and DNA Methylation in Hematopoietic Tissues In Vitro
Source: Int J Mol Sci. 2023 Mar 26;24(7):6259. doi: 10.3390/ijms24076259 (PMC10094043; doi:10.3390/ijms24076259)
Supplement: Supplementary file 1 [file ijms-24-06259-s001.zip]

Archive with 1 entries (1 files):
- ijms-2219679-supplementary.pdf
